# Supplementary material for: Hydrochemical evolution and formation mechanism of groundwater affected by human activities in Zhangxuan basin, northwest of Yanshan mountains, China
Source: PLoS One. 2025 Feb 13;20(2):e0318995. doi: 10.1371/journal.pone.0318995 (PMC11825023; doi:10.1371/journal.pone.0318995)
Supplement: S1 Data — (XLS) [file pone.0318995.s001.xls]

## Sheet: Sheet1
ID	k（mg/L）	Na（mg/L）	Ca（mg/L）	Mg（mg/L）	Cl-（mg/L）	HCO3-（mg/L）	SO42-（mg/L）	TDS（mg/L）	TH（mg/L）	NO3（mg/L）	CO3（mg/L）
a.1	2.7	73.3	117.6	33.4	95.7	318.9	85.3	676	431.2	24.1932	0
a.2	2.5	82.9	49.3	18.9	52.1	262.5	73.5	432	201.2	4.61738	0
a.3	3.7	76.7	170.9	37.5	167.5	402.3	116	910	581.2	30.6779	0
a.4	1.6	49.3	48.8	17.8	19.7	258.3	37.1	321.8	195.1	4.01226	0
a.5	3.5	47.3	179.9	33.6	116.8	385.1	112.7	816.1	587.3	29.2193	0
a.6	3.4	31.2	93.6	17.8	33.8	279.6	72.6	445.3	306.9	11.8404	0
a.7	1.5	33.9	81.4	22.9	36.6	267.4	41.3	427	297.7	16.977	0
a.8	0.5	131.6	267.2	12.5	116.8	598.5	170.6	1158.8	718.7	36.1217	0
a.9	1.4	15.4	71.5	18.4	14.1	237.9	36.1	318.3	254.6	9.52151	0
a.10	1.4	23.9	51.8	22.4	25.3	237.9	24.7	301	221.8	7.23878	0
a.11	1.4	135.1	47.7	53.9	87.3	353.2	187.5	730.4	340.9	8.96832	0
a.12	1.4	85.7	40.3	30.4	31	331.1	70.7	452.8	225.9	6.08726	0
a.13	125.1	63.9	86.3	57.3	99.9	407.2	146.9	927.8	451.7	32.5836	0
a.14	2.4	86.1	60.8	55.3	102.7	279.6	109.2	650.3	379.9	20.9058	0
a.15	2.3	113	61.7	49.9	123.9	309.1	119.6	683.5	359.3	12.9467	0
a.16	2.8	81.4	148.8	74.3	143.6	426.8	173.3	949.3	677.6	25.0422	0
a.17	1.8	30.9	83.8	23.2	32.4	289.4	31.8	397.3	304.8	10.8853	0
a.18	3.4	70.9	153	40.5	147.8	365.5	106.8	809.5	548.7	23.4504	0
a.19	6	105.2	189.6	45.4	136.5	409.6	178.1	1106.9	660.5	54.3563	0
a.20	1.3	46.3	61.9	24.2	32.4	279.6	42.7	390.5	254	9.3341	0
a.21	2.5	50.5	93.6	42.4	45	353.2	107.7	580.1	408.5	13.8115	0
a.22	0.7	38.5	43.1	11.8	12.7	220.8	20.4	259.9	156.5	4.73704	0
a.23	7.3	94.2	159.5	22.7	101.3	380.2	144.5	896.5	491.8	39.8246	0
a.24	1.4	76.2	179.9	28.1	160.5	392.5	117	897.5	565	31.0708	0
a.25	5.2	75.5	175	35	122.5	419.4	136	926.2	581.2	37.6322	0
a.26	4	73.1	176.6	29.6	112.6	426.8	120.8	892.1	563	36.4716	0
a.27	2.8	71.6	102.5	41	111.2	353.2	58.6	635.7	424.8	15.9181	0
a.28	2.3	47.1	74.9	32.6	38	341	57.6	475.3	321.1	11.6981	0
a.29	2.9	55.5	129.4	30.6	64.7	370.4	87.7	672.2	449.1	26.1215	0
a.30	1.1	19.6	66.7	16.8	21.1	229.6	25	301.5	235.7	8.1442	0
a.31	1.6	25.1	53.4	16	11.3	230.6	23.4	271.4	199.2	5.60407	0
a.32	4.5	44.5	52.6	31.4	22.5	296.8	49.2	388.1	260.8	7.77616	0
b.1	0.41	36.01	40.8816	33.5409	35.0985	237.875	38.4	372.632	240.216	11.6281	0
b.2	1.69	110.98	32.064	16.0413	40.7142	271.858	75.6	495.511	146.131	9.61182	6.07661
b.3	0.97	142.23	35.2704	16.5274	39.3103	361.221	75.1	526.76	156.14	3.0933	7.2012
b.4	2.45	74.87	73.7472	74.8594	51.9457	407.786	141.3	728.767	492.443	18.9279	3.03831
b.5	1.67	76.52	23.2464	20.9023	14.0394	268.768	32.9	343.836	144.13	3.65326	3.03831
b.6	3.5	49.49	181.162	26.2494	117.931	401.608	108.4	829.186	560.504	28.2416	0
b.7	7.68	107.21	134.669	31.1104	67.3891	373.804	168.7	937.468	464.418	48.68	0
b.8	1.35	24.9	36.072	25.2772	5.61576	244.068	22	280.676	194.175	2.75914	4.8008
b.9	0.51	143.26	158.717	46.1795	73.0048	617.492	187.7	1068.1	586.527	30.2241	0
b.10	1.1	26.34	81.7632	17.9857	23.867	288	37.5	391.21	278.25	9.05864	0
b.11	1.24	15.22	80.16	16.5274	14.0394	258.712	33.1	352.144	268.241	9.59376	0
b.12	1.25	26.68	53.7072	16.0413	11.2315	239.187	23.5	295.607	200.18	5.53859	0
b.13	0.63	39.51	38.4768	27.2216	23.867	241.627	27	333.846	208.187	6.23854	4.8008
b.14	1.49	90.69	32.8656	32.5687	28.0788	312.407	69.8	470.656	216.194	7.80551	4.8008
b.15	1.48	145.91	58.5168	68.054	126.354	317.288	181.6	851.546	426.383	21.7163	0
b.16	2.89	89.72	160.32	63.193	147.414	438.679	180.3	999.56	660.594	26.3247	0
b.17	2.5	84.53	52.9056	46.1795	75.8127	290.393	107	598.223	322.29	14.6627	0
b.18	1.5	76.4	35.2704	32.5687	35.0985	281.125	65.2	447.347	222.2	8.92994	0
b.19	2.42	49.14	70.5408	36.9436	37.9063	336.733	58.7	494.444	328.295	11.7907	0
b.20	4.16	77.59	181.162	43.2629	119.335	438.679	124.1	954.6	630.567	37.788	0
b.21	3.76	93.21	177.154	38.4019	162.857	410.876	120.8	941.372	600.54	27.4514	0
b.22	1.83	32.64	80.9616	21.8745	33.6945	287.304	41.7	430.718	292.263	12.3642	0
b.23	3.9	74.74	175.55	28.6799	119.335	423.233	131.8	931.164	556.5	37.1174	0
b.24	2.59	47.79	57.7152	38.888	32.2906	312.018	77.8	476.961	304.274	9.03154	6.07661
b.25	2.83	41.59	166.733	42.2907	119.335	392.34	88.4	794.94	590.531	26.8576	0
b.26	1.61	55.47	78.5568	25.7633	46.33	293.483	75.8	532.559	302.272	18.3724	0
b.27	6	110.61	198.797	39.8602	137.586	407.786	189.1	1155.1	660.594	56.4923	0
b.28	2.26	63.13	101.803	34.5131	138.99	265.679	81.8	672.59	396.356	20.5784	0
b.29	3.84	87.44	165.13	50.5544	209.187	296.572	138.1	978.184	620.558	34.4102	0
c.1	1.49	25.9	59.3	16.1	8.35	232	18.1	269	214	5.37	0
c.2	2	67.4	84.5	31.7	77.1	290	63.7	538	341	15	0
c.3	3.36	57.5	137	35.2	84.5	357	78.1	679	487	23.7	0
c.4	1.89	34.3	81.1	25.3	35.5	269	34.9	400	307	11.9	0
c.5	0.77	53.9	45.6	17.2	24.1	251	24.3	318	185	5.99	0
c.6	2.43	49.3	72	37.9	39.7	314	49.3	456	335	10.9	0
c.7	2.68	50.2	61.4	41.7	35.5	296	54.5	423	325	6.58	0
c.8	2.69	49.6	61.2	41.8	35.5	311	54.6	431	325	6.76	0
c.9	0.53	101	134	37.6	57.1	537	100	777	489	17.6	0
c.10	1.16	27.9	96.5	25.2	33.4	278	48.5	431	345	13.5	0
c.11	1.22	17.1	81.9	17.5	15.3	259	31.5	331	276	8.34	0
c.12	1.21	27.9	55	16.2	13.9	235	19.9	275	204	5.25	0
c.13	0.62	38.4	40	30.5	23.7	244	26	310	225	6.41	0
c.14	1.41	140	56.6	69.4	127	326	181	832	427	21.3	0
c.15	3.88	74.8	174	49.3	118	433	119	912	637	35.1	0
c.16	2.98	36.3	104	23.8	41.7	305	68.6	481	358	11.5	0
c.17	3.55	86.1	176	47.9	166	415	120	943	635	30.8	0
c.18	2.73	86.8	161	69	156	445	169	984	685	26.5	0
c.19	7.51	113	168	40.3	122	403	146	988	585	42.8	0
c.20	3.56	94.5	172	39.4	157	421	111	905	591	26.3	0
c.21	2.41	77.2	53.6	47.4	73.8	296	85.4	539	329	11.6	0
c.22	2.61	63.1	35.3	23.4	18.1	238	63.7	342	184	3.86	0
c.23	2.51	62.3	79.9	41.5	38.3	348	102	536	370	8.09	0
c.24	2.29	40.9	108	31.4	53.9	345	50.4	530	398	15.9	0
c.25	2.73	43.5	136	31.6	76.6	366	53.1	617	468	20.6	0
c.26	2.49	48.2	103	41.4	52.5	378	63.1	591	426	20.7	0
c.27	2	42.9	54.6	15.6	24.1	262	18.1	309	201	4.68	0
c.28	1.78	28.7	64.8	18.9	17	272	23.5	318	240	6.2	0
c.29	3.35	78.4	200	62.6	129	482	243	1045	757	19.6	0
c.30	0.39	103	30.8	25.9	39.7	351	29	455	183	11.4	0
c.31	3.23	63.7	148	44.1	75.2	455	83.5	792	551	33.2	0
c.32	1.8	31.4	40.9	24.4	14.2	232	17	267	202	4.87	0
c.33	2.96	61.4	111	53.8	76.6	339	178	723	497	15.9	0
c.34	2	44.8	125	39.3	29.8	345	66.7	666	472	42.2	0
c.35	1.89	43.1	44.5	33.4	24.1	281	39.8	347	248	4.48	0
c.36	1.45	20.8	89.4	22.6	31.2	287	28.4	392	316	12.3	0
z.1	3.39	83.8	173	43.4	149	413	150	947	601	37.2	0
z.2	1.3	32.7	66.9	19.9	29.3	248	37.7	354	247	11.7	0
z.3	2.04	36.2	102	26.2	47.4	335	57.5	501	359	19.6	0
z.4	1.2	17	78.2	16.1	14.6	260	43.5	319	241	8.43	0
z.5	1.67	108	46.6	20	57.3	261	61.4	478	197	16.7	0
z.6	1.09	28.7	83.2	21.6	28.5	290	51.6	399	291	12.2	0
z.7	3.71	79.6	209	39.4	139	475	159	989	678	39.6	0
z.8	0.75	164	37.2	15	37.7	414	92.3	548	152	3.87	0
z.9	1.22	27.5	55.9	15.2	13.6	240	24.7	290	197	5.88	0
z.10	2.26	58.2	94	28.6	83.3	311	61.4	521	349	14.6	0
z.11	2.58	59.3	71.2	44.8	42.5	379	84.7	547	359	13.4	0
z.12	1.94	65	112	34.5	82.5	332	90.2	612	417	21.2	0
z.13	3.66	55.7	198	42	146	442	135	918	654	36.2	0
z.14	2.78	75.5	120	33.7	91.6	356	107	689	434	27.9	0
z.15	0.96	107	39.3	12.9	29.8	324	54.6	408	147	4.98	0
z.16	0.62	36.8	38.6	28.5	24.5	252	32.8	308	210	7.33	0
z.17	3.11	59	141	31.8	81.2	368	93.7	691	475	27.9	0
z.18	1.29	14.5	45.3	21.6	6.97	224	20.8	251	197	5.37	0
z.19	2.31	80.4	78.2	76.1	61.3	433	187	762	504	21.5	0
z.20	1.4	88.3	33.6	34	28.3	351	72.9	451	222	7.26	0
z.21	1.32	136	47.2	56.3	87.2	374	180	728	345	13	0
z.22	2.11	70.7	39.2	27.1	20.1	272	79.9	385	205	4.83	0
z.23	2.26	48.8	71.2	32.4	31.2	337	52.2	442	306	12.2	0
z.24	2.51	73.3	140	53.4	122	405	150	828	564	22.7	0
z.25	1.83	130	39.3	29.1	67.6	274	103	555	213	16.3	10
z.26	1.63	55.9	98.6	28.2	49.3	347	119	530	355	3.86	0
z.27	1.83	47.7	38.4	32	16.3	307	39.5	347	224	5.83	0
z.28	1.06	36.5	32.4	28.4	11.6	268	19.7	302	194	7.9	0
z.29	1.09	31.8	52.7	18.1	18.1	249	25.9	314	198	8.72	0
z.30	1.63	75.9	26.4	22.1	15.5	323	35.7	340	155	3.45	0
z.31	0.95	44.7	42.8	14.2	15	255	24.6	291	162	4.62	0
z.32	1.09	25.9	65.5	18	21	233	29.2	325	236	10.1	0
z.33	1.57	19.7	63	23.7	11	262	32	310	254	5.24	0
z.34	1.5	40.9	68.5	23.3	34.1	263	35.8	355	266	9.62	0
z.35	1.89	31	39.9	24.1	14.2	244	19.9	278	199	5.62	0
z.36	3.3	75.4	113	57.2	71	370	203	798	517	20.3	0
z.37	4.11	77.5	184	43.4	185	446	82.4	983	637	41.5	0
z.38	0.78	146	26.6	25	59.4	280	148	573	169	6.09	6
z.39	2.74	63.8	111	55.3	46.3	443	121	718	503	22	0
z.40	3.27	74.5	186	61.4	123	475	231	1026	717	24.8	0
z.41	2.05	43.9	53.4	15.4	22.5	265	22.5	314	197	4.9	0
z.42	2.02	45.3	113	38.1	25.2	352	77.4	669	439	43.3	0
z.43	3.14	63.2	131	43.2	63.7	458	93.4	751	504	28.1	0
z.44	2.5	50.6	103	42.2	53.7	376	74.9	612	430	21.9	0
z.45	2.07	45.2	48.1	34.2	22.1	291	46.8	369	261	5.67	0
a-2016	b-2018	c-2020	z-2022
